# Supplementary material for: Emotional intelligence training among the healthcare workforce: a systematic review and meta-analysis
Source: Front Psychol. 2024 Nov 20;15:1437035. doi: 10.3389/fpsyg.2024.1437035 (PMC11614651; doi:10.3389/fpsyg.2024.1437035)
Supplement: Supplementary file 2 [file Data_Sheet_1.CSV]

Study ID	Total number of participants	Control Baseline Mean	Control SD	N control	N intervention	95% CI interval	upper CI	lower CI	mean differences	Pooled SD	SMD	Intervention Baseline Mean	Intervention SD	IQR pre-intervention	Control post-intervention Mean	Control SD	Intervention Mean	Intervention SD	IQR post intervention	Control difference mean	Control difference SD	Intervention difference mean	Intervention difference SD	p for intervention effect
Fletcher et al. (2009)	70	98.8	13.9	20	50	2.009575237	106.0095752	101.9904248	-7.1	11.96910852	-0.593193719	95.9	11.9		96.9	15.8	104	10.1		-1.3	6.5	3.6	7.4	0.01
Abbasi et al. (2018)	60	92.23	11.1	27	33	2.036933343	118.0369333	113.9630667	-22.6	15.39951813	-1.467578388	94.73	13.2		93.4	9.6	116	18.84		NA	NA	NA	NA	0.01
Partido & Stefanik, (2020)	117	NA	NA									111.88	9.77		NA	NA	118.76	11.17				6.85	9.12	0.01
Ragab et al. (2021)	200	NA	NA									NA	NA		NA	NA	NA	NA
Meng et al. (2018)	85	21.32	4.54	43	42	2.01954097	40.68954097	36.65045903	-16.51	4.301208712	-3.83845591	21.27	4.28		22.16	4.48	38.67	4.11						0.01
Ramzan Shahid et al. (2018)	31	NA	NA									110		102-115	NA	NA	114		108-123					0.004
Erkayiran et al. (2018)	72	191.46	30.24	36	36	2.030107928	235.5601079	231.4998921	-34.13	36.66761514	-0.930794105	186.19	34.54		199.4	30.22	233.53	42.14						0.01
Foji et al. (2020)	135	333.76	31.62	62	73	1.993463567	352.1034636	348.1165364	-19.62	36.85175773	-0.53240337	319.06	34.02		330.49	43.84	350.11	29.67						0.01
Zijlmans et al. (2015)	214	105.21	11.18	138	76	1.992102154	112.3521022	108.3678978	-4.25	12.55279329	-0.338570062	104.36	12.98		106.11	12.37	110.36	12.88						0.05
Frias et al. (2021)	45	NA	NA		45	2.015367574	7.985367574	3.954632426		0.546242982		5.77	0.5		NA		5.97	0.54						0.18
Zijlmans et al. (2011)	60	NA	NA	26	34	2.034515297						NA	NA		NA	NA	NA	NA		5.88	6.02	11.03	7.99	0.01
Tadmor et al. (2016)	31			15	16	2.131449546	107.7314495	103.4685505	-105.6			97.9		89.4-106.3			105.6							0.001
Mao et al. (2021)	103	58.24	1.08	50	53	2.006646805	64.81664681	60.80335319	-9.28	1.085549092	-8.548669117	54.67	1.11		53.53	1.07	62.81	1.1				12.8	2.29	0.001
Sharif et al. (2013)	52	324.7	27.5	27	25	2.063898562	362.9638986	358.8361014	-45.1	40.34803093	-1.117774498	319	33.2		315.8	40.3	360.9	40.4						0.001
Karimi et al. (2020)	67	433		40	27	2.055529439	472.0555294	467.9444706	-40			434			430		470							0.001
Kozlowski et al. (2018)	60	4.16	NA	30	30	2.045229642	6.135229642	2.044770358	0.07			3.77	0.18		4.16	NA	4.09	0.25						0.001
Sarabia-Cobo et al. (2017)	60	NA	NA									27.79	8.32		NA	NA	28.2	5.32						0.02
									Cohen5�offered the following guidelines for interpreting the magnitude of the SMD in the social sciences: small, SMD = 0.2; medium, SMD = 0.5; and large, SMD = 0.8.
